# Supplementary material for: Ornamental birds: hidden carriers of potentially virulent and antimicrobial-resistant Enterococcus faecalis in Bangladesh
Source: Microbiol Spectr. 2025 Nov 12;13(12):e01974-25. doi: 10.1128/spectrum.01974-25 (PMC12671201; doi:10.1128/spectrum.01974-25)
Supplement: Supplemental material — Raw data. [file spectrum.01974-25-s0001.xlsx]

## Sheet: Sheet1
		Sample Origin				Virulent Gene Result by PCR									Antibiotic Sensitivity Test Result by Disk Diffusion
Sample ID	Sample type	Name of the Owner	Address	Bird type	Biofilm production	agg	cyl	fsrA	fsrB	fsrC	gelE	sprE	pil	ace	LNZ(30)	Amp(10)	Van(30)	TEC(30)	E(15)	TE(30)	CIP(5)	NIT(300)	RA(5)	FOS(50)	C(30)
F-1	Feces	Abdul Kader	Wapda Mor,Mymensingh Sadar	Cockatiel	Intermediate	Positive	Negative	Positive	Negative	Positive	Positive	Positive	Positive	Positive	S	R	S	S	I	R	I	S	S	S	S
F-2	Feces	Abdul Kader	Wapda Mor,Mymensingh Sadar	Budgerigar	Intermediate	Negative	Negative	Positive	Positive	Positive	Positive	Positive	Positive	Positive	S	R	S	S	I	S	S	S	R	S	S
F-3	Feces	Arif Billah	Chorpara,Mymensingh Sadar	Budgerigar	Strong	Positive	Negative	Positive	Positive	Positive	Positive	Positive	Positive	Positive	S	R	S	S	I	S	I	S	S	S	S
F-4	Feces	Taherul Islam	Chorpara,Mymensingh Sadar	Budgerigar	Strong	Positive	Negative	Positive	Positive	Positive	Positive	Positive	Positive	Positive	S	R	S	S	I	S	S	S	S	S	S
F-6	Feces	Abdul Kader	Bolashpur,Mymensingh Sadar	Dove	Weak	Positive	Negative	Positive	Positive	Positive	Positive	Positive	Positive	Positive	S	R	S	S	I	S	S	S	S	S	S
F-7	Feces	Abdul Kader	Bolashpur,Mymensingh Sadar	Pigeon	Weak	Positive	Negative	Positive	Positive	Positive	Positive	Positive	Positive	Positive	S	R	S	S	I	S	S	I	S	S	S
F-9	Feces	Ubaydullah	Bridge Mor,Mymensingh Sadar	Dove	Strong	Positive	Negative	Positive	Positive	Positive	Positive	Positive	Positive	Positive	S	R	S	S	R	S	S	S	S	S	S
F-13	Feces	Rayhan	Moharaja Road,Mymensingh Sadar	Budgerigar	Intermediate	Negative	Negative	Positive	Negative	Positive	Negative	Negative	Positive	Positive	I	R	S	S	R	R	R	I	S	S	R
F-15	Feces	Rayhan	Moharaja Road,Mymensingh Sadar	Finch	Strong	Positive	Negative	Positive	Positive	Positive	Positive	Positive	Positive	Positive	R	R	R	S	R	S	S	R	R	R	S
F-22	Feces	Rayhan	Moharaja Road,Mymensingh Sadar	Diamond Dove	Weak	Positive	Positive	Positive	Positive	Positive	Positive	Positive	Positive	Positive	R	R	S	S	R	S	S	S	S	S	S
F-23	Feces	Johurul Islam	Bridge Mor,Mymensingh Sadar	Budgerigar	Weak	Positive	Positive	Negative	Positive	Negative	Positive	Negative	Positive	Positive	S	R	S	S	I	S	S	I	S	S	S
F-25	Feces	Arif Billah	Chorpara,Mymensingh Sadar	Diamond Dove	Intermediate	Positive	Positive	Positive	Positive	Positive	Positive	Positive	Positive	Positive	S	R	S	S	I	S	S	S	S	S	S
F-35	Feces	Rajan	Bridge Mor,Mymensingh Sadar	Pigeon	Intermediate	Negative	Negative	Positive	Positive	Positive	Positive	Negative	Positive	Negative	S	R	S	S	S	R	S	S	R	R	S
F-36	Feces	Rajan	Bridge Mor,Mymensingh Sadar	Diamond Dove	Weak	Negative	Negative	Positive	Positive	Positive	Positive	Positive	Positive	Positive	S	R	S	S	S	S	S	S	R	S	S
F-39	Feces	Milon Mia	Dhopakhola Mor,Mymensingh Sadar	Cockatiel	Intermediate	Negative	Negative	Positive	Positive	Positive	Positive	Positive	Positive	Positive	S	R	S	S	I	S	I	S	I	S	S
F-43	Feces	Tahmid	Dhopakhola Mor,Mymensingh Sadar	Java	Weak	Positive	Positive	Positive	Positive	Positive	Positive	Negative	Positive	Negative	S	R	S	S	R	S	S	S	I	S	I
F-44	Feces	Hannan	Boundary Road,Mymensingh Sadar	Java	Intermediate	Negative	Negative	Positive	Positive	Positive	Positive	Positive	Positive	Positive	S	R	S	S	I	S	I	S	R	S	S
F-46	Feces	Hannan	Boundary Road,Mymensingh Sadar	Finch	Intermediate	Negative	Negative	Positive	Positive	Positive	Positive	Positive	Positive	Positive	S	R	S	S	I	R	S	S	R	S	I
F-47	Feces	Prottoy	Notun Bajar,Mymensingh	Budgerigar	Strong	Positive	Positive	Positive	Positive	Positive	Positive	Positive	Negative	Negative	S	R	S	S	R	R	S	S	S	S	S
F-48	Feces	Prottoy	Notun Bajar,Mymensingh	Budgerigar	Strong	Positive	Positive	Positive	Positive	Positive	Positive	Positive	Negative	Positive	S	R	S	S	S	R	S	S	S	S	S
F-68	Feces	Jewel Rana	Sankipara SheshMor, Mymensingh	Budgerigar	Intermediate	Negative	Negative	Negative	Negative	Neagtive	Positive	Negative	Negative	Positive	R	R	S	S	S	S	S	I	I	S	S
F-72	Feces	Pavel	Cantonment-1No Gate	Pigeon	Intermediate	Positive	Negative	Positive	Positive	Positive	Negative	Positive	Positive	Positive	R	R	S	S	R	S	S	S	R	S	S
F-80	Feces	Sumon Ahmed Mir	Kathgola Mor,Mymensingh	Java	Intermediate	Positive	Negative	Positive	Positive	Positive	Positive	Positive	Positive	Positive	I	R	S	S	I	S	S	S	R	S	S
F-81	Feces	Bikash Pal	Kathgola Mor,Mymensingh	Cockatiel	Weak	Negative	Negative	Positive	Positive	Positive	Positive	Positive	Positive	Positive	S	R	S	S	S	S	S	S	I	S	S
F-82	Feces	Hasan	Kathgola Mor,Mymensingh	Cockatiel	Intermediate	Negative	Negative	Positive	Positive	Positive	Positive	Positive	Positive	Positive	S	R	S	S	I	S	S	S	S	S	S
CF-1	Cage Feed	Abdul Kader	Bolashpur,Mymensingh Sadar	Cockatiel	Intermediate	Positive	Negative	Positive	Positive	Positive	Positive	Positive	Negative	Positive	S	R	S	S	S	S	S	S	S	S	S
CF-2	Cage Feed	Arif Billah	Chorpara,Mymensingh Sadar	Budgerigar	Intermediate	Positive	Negative	Positive	Positive	Positive	Positive	Positive	Positive	Positive	S	R	S	S	R	S	I	I	I	S	S
CF-6	Cage Feed	Ubaydullah	Bridge Mor,Mymensingh Sadar	Dove	Weak	Positive	Negative	Positive	Positive	Positive	Positive	Positive	Positive	Positive	S	R	S	S	S	S	S	I	S	S	S
CF-9	Cage Feed	Rayhan	Bridge Mor,Mymensingh Sadar		Weak	Negative	Negative	Positive	Positive	Positive	Positive	Positive	Positive	Positive	S	R	S	S	I	S	S	I	R	S	S
CF-15	Cage Feed	Taherul Islam	Chorpara,Mymensingh Sadar		Intermediate	Positive	Positive	Positive	Positive	Negative	Positive	Positive	Positive	Positive	S	R	S	S	R	R	S	R	S	S	S
CF-16	Cage Feed	Johurul Islam	Bridge Mor,Mymensingh Sadar		Weak	Positive	Positive	Positive	Positive	Positive	Positive	Positive	Positive	Positive	S	R	S	S	S	S	S	S	R	S	S
CF-17	Cage Feed	Rajan	Bridge Mor,Mymensingh Sadar		Intermediate	Positive	Positive	Positive	Negative	Positive	Positive	Positive	Positive	Positive	S	R	S	S	I	S	S	S	R	S	S
CF-18	Cage Feed	Rajan	Bridge Mor,Mymensingh Sadar		Intermediate	Positive	Positive	Positive	Positive	Positive	Positive	Positive	Negative	Positive	S	R	S	S	R	R	S	R	S	S	S
CF-19	Cage Feed	Prottoy	Notun Bajar,Mymensingh		Weak	Positive	Positive	Negative	Positive	Positive	Positive	Positive	Positive	Positive	S	R	S	S	I	S	S	S	S	S	S
CF-21	Cage Feed	Milon Mia	Dhopakhola Mor,Mymensingh Sadar		Intermediate	Positive	Positive	Positive	Positive	Positive	Positive	Positive	Positive	Positive	S	R	S	S	R	R	S	S	S	S	S
CF-27	Cage Feed	Milon Mia	Dhopakhola Mor,Mymensingh Sadar		Intermediate	Positive	Negative	Positive	Positive	Positive	Positive	Positive	Negative	Positive	S	R	S	S	S	R	S	S	S	S	S
CF-33	Cage Feed	Tahmid	Dhopakhola Mor,Mymensingh Sadar		Strong	Positive	Positive	Negative	Positive	Positive	Positive	Positive	Positive	Negative	S	R	S	S	S	S	S	S	S	S	S
CF-34	Cage Feed	Hannan	Boundary Road,Mymensingh Sadar		Intermediate	Negative	Negative	Negative	Positive	Positive	Positive	Positive	Positive	Positive	S	R	S	S	S	S	I	I	R	S	S
CF-35	Cage Feed	Prottoy	Notun Bajar,Mymensingh		Intermediate	Positive	Negative	Negative	Positive	Positive	Positive	Positive	Positive	Positive	S	R	S	S	I	S	S	I	I	S	S
CF-36	Cage Feed	Jewel Rana	Sankipara SheshMor, Mymensingh		Strong	Positive	Negative	Negative	Negative	Positive	Positive	Positive	Positive	Positive	S	R	S	S	I	S	S	I	I	S	S
CF-37	Cage Feed	Pavel	Cantonment-1No Gate		Weak	Positive	Positive	Negative	Positive	Positive	Positive	Positive	Positive	Positive	R	R	S	S	R	S	S	I	R	S	S
CF-38	Cage Feed	Sumon Ahmed Mir	Kathgola Mor,Mymensingh		Intermediate	Positive	Negative	Positive	Positive	Positive	Positive	Positive	Negative	Positive	S	R	S	S	S	S	S	S	S	S	S
CF-40	Cage Feed	Sumon Ahmed Mir	Kathgola Mor,Mymensingh		Intermediate	Positive	Negative	Positive	Positive	Positive	Positive	Positive	Negative	Positive	S	R	S	S	R	R	S	S	S	S	R
SF-20	Stored Feed	Sumon Ahmed Mir	Kathgola Mor,Mymensingh		Strong	Positive	Negative	Positive	Positive	Positive	Positive	Positive	Negative	Positive	S	R	S	S	I	R	R	S	S	S	S
